# Supplementary material for: Serum 25-Hydroxyvitamin D Status and Vitamin D Supplements Use Are Not Associated with Low Back Pain in the Large UK Biobank Cohort
Source: Nutrients. 2024 Mar 12;16(6):806. doi: 10.3390/nu16060806 (PMC10974643; doi:10.3390/nu16060806)
Supplement: Supplementary file 1 [file nutrients-16-00806-s001.zip]

Archive with 1 entries (1 files):
- nutrients-2887342-supplementary.pdf
